# Supplementary material for: Safety and efficacy of intra-arterial tenecteplase for non-complete reperfusion of intracranial occlusions: Methodology of a randomized, controlled, multicenter study
Source: Eur Stroke J. 2026 Jan 1;11(1):23969873251381974. doi: 10.1093/esj/23969873251381974 (PMC12866206; doi:10.1093/esj/23969873251381974)
Supplement: ds-eso_23969873251381974 [file ds-eso_23969873251381974.zip]

Archive with 3 entries (3 files):
- 23969873251381974.suppl
- manifest-ds-eso-10.1177_23969873251381974.xml
- sj-docx-1-eso-10.1177_23969873251381974.docx
