# Supplementary material for: Safety and efficacy of intra-arterial tenecteplase for non-complete reperfusion of intracranial occlusions: Methodology of a randomized, controlled, multicenter study
Source: Eur Stroke J. 2026 Jan 1;11(1):23969873251381974. doi: 10.1093/esj/23969873251381974 (PMC12866206; doi:10.1093/esj/23969873251381974)
Supplement: ds-eso_23969873251381974 [file ds-eso_23969873251381974.zip › manifest-ds-eso-10.1177_23969873251381974.xml]

<manifest xsi:schemaLocation="http://www.sagepublications.com/datasuppl datasuppl-manifest.xsd" xmlns:xsi="http://www.w3.org/2001/XMLSchema-instance" xmlns:dsm="http://www.sagepublications.com/datasuppl" xmlns="http://www.sagepublications.com/datasuppl">
  <metadata>
    <meta name="product">journal</meta>
    <meta name="type">article-data-supplement</meta>
    <meta name="article-doi">10.1177/23969873251381974</meta>
    <meta name="tla">ESO</meta>
<meta name="typesetter">ts1</meta>
  </metadata>
  <zipfile name="ds-eso-10.1177_23969873251381974.zip">
    <file name="sj-docx-1-eso-10.1177_23969873251381974.docx">
     <metadata>
      <meta name="figshare">true</meta>
     </metadata>
    </file>
    <file name="23969873251381974.suppl"/>
    <file name="manifest-ds-eso-10.1177_23969873251381974.xml"/>
  </zipfile>
</manifest>
